# Supplementary material for: Gut microbiota dysbiosis in male patients with chronic traumatic complete spinal cord injury
Source: J Transl Med. 2018 Dec 13;16:353. doi: 10.1186/s12967-018-1735-9 (PMC6293533; doi:10.1186/s12967-018-1735-9)
Supplement: Supplementary file 1 — Additional file 1. Alpha-diversity index inter-group difference test chart between healthy male and SCI cohorts. [file 12967_2018_1735_MOESM1_ESM.xls]

## Sheet: 组间T检验数据表
Estimators	HM-Mean	HM-Sd	P43-Mean	P43-Sd	Pvalue	Qvalue
sobs	88.435	22.271	93.07	19.217	0.3805	0.3805
shannon	2.3625	0.64934	2.642	0.50884	0.05829	0.1166
simpson	0.20834	0.15302	0.14761	0.078465	0.03635	0.109
ace	102.43	25.919	111.54	22.004	0.1373	0.206
chao	100.63	26.317	108.73	21.461	0.1819	0.2183
coverage	0.99971	7.1602e-05	0.99948	0.00016035	7.085e-09	4.251e-08
