# Supplementary material for: Gut microbiota dysbiosis in male patients with chronic traumatic complete spinal cord injury
Source: J Transl Med. 2018 Dec 13;16:353. doi: 10.1186/s12967-018-1735-9 (PMC6293533; doi:10.1186/s12967-018-1735-9)
Supplement: Supplementary file 3 — Additional file 3. VIF of selected environmental factors by the functions of envfit (permu = 999) and vif.cca among the healthy male and SCI groups. [file 12967_2018_1735_MOESM3_ESM.xls]

## Sheet: 筛选后环境因子的VIF值
	BMI	ALT	AST	GLU	TG	TCHO	HDL	LDL	UREA	CR	UA	AGE
VIF值	1.31	2.15	2.13	1.12	1.68	4.37	1.29	4.13	1.46	1.85	1.87	1.6
