# Supplementary material for: Gut microbiota dysbiosis in male patients with chronic traumatic complete spinal cord injury
Source: J Transl Med. 2018 Dec 13;16:353. doi: 10.1186/s12967-018-1735-9 (PMC6293533; doi:10.1186/s12967-018-1735-9)
Supplement: Supplementary file 4 — Additional file 4. RDA/CCA showed that GLU, HDL, CR significantly affected bacterial composition in phylum level between the healthy male and SCI groups. [file 12967_2018_1735_MOESM4_ESM.xls]

## Sheet: 物种主成分解释度表
	RDA1	RDA2	r2	p_values
BMI	0.093	0.9957	0.0499	0.21
ALT	0.1927	-0.9813	0.0215	0.482
AST	0.3285	-0.9445	0.0341	0.323
GLU	-0.7218	-0.6921	0.1315	0.017
TG	-0.8447	-0.5353	0.0878	0.064
TCHO	-0.6189	-0.7855	0.0407	0.27
HDL	0.42	-0.9075	0.1121	0.028
LDL	-0.8716	-0.4903	0.0415	0.26
UREA	0.7753	0.6316	0.01	0.743
CR	0.5956	0.8033	0.1349	0.017
UA	-0.7997	-0.6004	0.0627	0.115
AGE	-0.9022	0.4313	0.0319	0.375
