# Supplementary material for: Gut microbiota dysbiosis in male patients with chronic traumatic complete spinal cord injury
Source: J Transl Med. 2018 Dec 13;16:353. doi: 10.1186/s12967-018-1735-9 (PMC6293533; doi:10.1186/s12967-018-1735-9)
Supplement: Supplementary file 6 — Additional file 6. Correlation heatmap analysis chart of different environmental factors on the community composition of healthy male and SCI groups in phylum level. [file 12967_2018_1735_MOESM6_ESM.xls]

## Sheet: 相关性矩阵
	BMI	ALT	AST	GLU	TG	TCHO	HDL	LDL	UREA	CR	UA	AGE
p__Firmicutes	-0.031	0.108	0.034	-0.279	-0.191	-0.108	0.315	-0.165	0.101	0.121	-0.105	-0.182
p__Bacteroidetes	0.222	-0.183	-0.069	-0.122	-0.1	-0.034	-0.312	-0.009	0.025	0.232	-0.009	0.127
p__Proteobacteria	-0.08	0.186	0.171	0.159	0.155	0.074	-0.145	0.033	-0.078	0.08	0.26	-0.037
p__Actinobacteria	-0.108	-0.119	-0.057	0.153	0.092	0.061	0.273	0.021	-0.175	-0.309	-0.095	0.028
p__Verrucomicrobia	-0.088	0.059	-0.035	0.061	-0.047	0.173	0.094	0.208	-0.185	0.021	0.041	0.131
p__Fusobacteria	-0.074	0.244	0.234	0.067	0.062	-0.018	-0.005	-0.063	0.058	0.154	0.311	-0.342
p__Tenericutes	-0.076	-0.068	-0.041	0.031	0.023	0.005	0.292	0.074	0.266	0.275	0.019	0.003
p__Synergistetes	-0.106	-0.033	-0.026	0.068	0.053	-0.124	0.146	-0.094	0.02	0.076	0.01	-0.128
p__Saccharibacteria	-0.09	0.119	0.186	-0.044	0.051	0.016	0.047	-0.015	0.066	0.032	0.158	-0.056
p__Cyanobacteria	0.175	0.198	0.355	0.002	-0.02	-0.136	0.011	-0.037	-0.136	-0.176	-0.242	0.12
p__unclassified_k__norank	-0.037	0.064	0.181	-0.034	0.095	0.047	-0.039	0.062	0.13	-0.005	-0.184	0.033
