# Supplementary material for: Gut microbiota dysbiosis in male patients with chronic traumatic complete spinal cord injury
Source: J Transl Med. 2018 Dec 13;16:353. doi: 10.1186/s12967-018-1735-9 (PMC6293533; doi:10.1186/s12967-018-1735-9)
Supplement: Supplementary file 7 — Additional file 7. Correlation heatmap analysis chart of different environmental factors on the community composition of healthy male and SCI groups in genus level. [file 12967_2018_1735_MOESM7_ESM.xls]

## Sheet: 相关性矩阵
	BMI	ALT	AST	GLU	TG	TCHO	HDL	LDL	UREA	CR	UA	AGE
g__Bacteroides	0.03	-0.178	-0.055	0.05	0.139	-0.023	-0.418	-0.05	-0.135	0.057	0.197	0.148
g__Faecalibacterium	0.061	-0.217	-0.112	-0.175	-0.384	-0.198	0.061	-0.23	-0.043	-0.019	-0.252	-0.139
g__Megamonas	-0.009	-0.214	-0.092	-0.513	-0.162	-0.148	-0.027	-0.114	-0.063	-0.009	-0.043	-0.083
g__Prevotella_9	0.035	0.031	0.061	-0.257	-0.176	-0.006	0.188	0.112	0.248	0.005	-0.166	-0.144
g__Blautia	-0.206	0.067	-0.105	0.206	0.115	0.234	0.227	0.145	0.189	-0.018	0.274	-0.107
g__[Eubacterium]_rectale_group	0.023	-0.081	-0.024	-0.151	-0.314	-0.119	0.224	-0.185	0.179	0.075	-0.288	-0.109
g__Lachnoclostridium	0.06	0.131	0.183	0.149	0.051	-0.207	-0.1	-0.19	0.037	0.297	0.341	0.008
g__Bifidobacterium	0.068	-0.123	-0.063	0.106	0.07	-0.042	0.117	-0.091	-0.183	-0.173	-0.029	0.011
g__Phascolarctobacterium	0.01	-0.001	-0.109	0.014	0.165	0.304	0.053	0.315	0.227	0.176	0.195	-0.13
g__Roseburia	0.083	-0.059	-0.164	-0.075	-0.175	-0.074	0.083	-0.074	0.067	0.089	-0.032	-0.217
g__Escherichia-Shigella	-0.047	0.054	0.038	0.245	0.172	0.124	-0.026	0.02	-0.154	-0.008	0.233	0.047
g__Dialister	0	-0.108	-0.023	-0.009	-0.303	-0.258	0.238	-0.289	-0.127	-0.027	-0.32	0.091
g__Subdoligranulum	0.105	-0.171	-0.333	-0.125	-0.215	-0.127	0.228	-0.069	-0.063	-0.054	-0.194	-0.023
g__Megasphaera	-0.171	-0.085	-0.088	-0.02	0.088	0.042	-0.112	-0.044	0.032	0.034	0.162	-0.016
g__Lactobacillus	-0.066	0.04	0.042	0.278	0.104	0.111	0.024	0.045	-0.202	-0.244	-0.051	0.221
g__Alistipes	-0.229	-0.034	-0.09	0.114	0.013	0.122	0.23	0.138	0.073	-0.075	-0.008	0.105
g__unclassified_f__Lachnospiraceae	-0.047	0.095	-0.063	0.069	-0.08	0.029	0.207	-0.046	0.055	0.14	0.18	-0.141
g__[Ruminococcus]_torques_group	-0.124	-0.055	-0.142	0.132	0.165	-0.001	0.105	0.008	0.03	0.063	0.274	-0.241
g__Akkermansia	-0.088	0.059	-0.035	0.061	-0.047	0.173	0.094	0.208	-0.185	0.021	0.041	0.131
g__Parabacteroides	-0.234	-0.076	-0.113	0.214	0.135	0.124	0.067	0.035	0.036	0.095	0.164	0.036
