# Supplementary material for: Gut microbiota dysbiosis in male patients with chronic traumatic complete spinal cord injury
Source: J Transl Med. 2018 Dec 13;16:353. doi: 10.1186/s12967-018-1735-9 (PMC6293533; doi:10.1186/s12967-018-1735-9)
Supplement: Supplementary file 8 — Additional file 8. Alpha-diversity index inter-group difference test chart between healthy male, quadriplegia and paraplegic SCI cohorts in OTUs level. [file 12967_2018_1735_MOESM8_ESM.xls]

## Sheet: 组间T检验数据表
Estimators	HM-Mean	HM-Sd	PL-Mean	PL-Sd	Pvalue	Qvalue
sobs	203.87	68.587	215.78	54.379	0.5173	0.5173
shannon	2.853	0.77371	3.4081	0.56994	0.008173	0.02452
simpson	0.16708	0.15032	0.087621	0.070227	0.02645	0.05289
ace	235.75	78.229	254.04	55.772	0.3661	0.4914
chao	240.41	80.619	257.74	58.902	0.4095	0.4914
coverage	0.99917	0.00030048	0.99863	0.00039155	4.467e-06	2.68e-05
