# Supplementary material for: Gut microbiota dysbiosis in male patients with chronic traumatic complete spinal cord injury
Source: J Transl Med. 2018 Dec 13;16:353. doi: 10.1186/s12967-018-1735-9 (PMC6293533; doi:10.1186/s12967-018-1735-9)
Supplement: Supplementary file 9 — Additional file 9. Alpha-diversity index inter-group difference test chart between quadriplegia and paraplegic SCI cohorts in genus level. [file 12967_2018_1735_MOESM9_ESM.xls]

## Sheet: 组间T检验数据表
Estimators	PL-Mean	PL-Sd	PU-Mean	PU-Sd	Pvalue	Qvalue
sobs	98.261	15.25	87.1	21.839	0.05645	0.1694
shannon	2.7493	0.49377	2.5186	0.50997	0.14	0.2799
simpson	0.13471	0.074617	0.16245	0.082034	0.2523	0.3785
ace	114.47	15.044	108.17	28.033	0.3555	0.4266
chao	115.31	16.706	101.16	24.129	0.02922	0.1694
coverage	0.99946	0.00016102	0.9995	0.00016177	0.4951	0.4951
