# Supplementary material for: Gut microbiota dysbiosis in male patients with chronic traumatic complete spinal cord injury
Source: J Transl Med. 2018 Dec 13;16:353. doi: 10.1186/s12967-018-1735-9 (PMC6293533; doi:10.1186/s12967-018-1735-9)
Supplement: Supplementary file 10 — Additional file 10. Alpha-diversity index inter-group difference test chart between healthy male and paraplegic SCI cohorts. [file 12967_2018_1735_MOESM10_ESM.xls]

## Sheet: 组间T检验数据表
Estimators	HM-Mean	HM-Sd	PL-Mean	PL-Sd	Pvalue	Qvalue
sobs	88.087	22.144	98.261	15.25	0.07639	0.07639
shannon	2.348	0.64282	2.7493	0.49377	0.02202	0.05838
simpson	0.20928	0.15255	0.13471	0.074617	0.04094	0.06141
ace	102.98	26.241	114.47	15.044	0.07538	0.07639
chao	100.65	26.329	115.31	16.706	0.02919	0.05838
coverage	0.99971	7.2552e-05	0.99946	0.00016102	2.827e-08	1.696e-07
