# Supplementary material for: Gut microbiota dysbiosis in male patients with chronic traumatic complete spinal cord injury
Source: J Transl Med. 2018 Dec 13;16:353. doi: 10.1186/s12967-018-1735-9 (PMC6293533; doi:10.1186/s12967-018-1735-9)
Supplement: Supplementary file 12 — Additional file 12. VIF of selected environmental factors by the functions of envfit (permu = 999) and vif.cca among the quadriplegia and paraplegic SCI groups. [file 12967_2018_1735_MOESM12_ESM.xls]

## Sheet: 筛选后环境因子的VIF值
	BMI	ALT	AST	GLU	TG	TCHO	HDL	LDL	UREA	CR	UA	AGE	COURSE	CRP	NBD_score	Defecation_time
VIF值	1.92	3.41	3.01	1.48	2.38	5.21	2.46	4.94	1.63	2.42	2.47	2.13	1.86	1.95	1.6	1.42
