# Supplementary material for: Gut microbiota dysbiosis in male patients with chronic traumatic complete spinal cord injury
Source: J Transl Med. 2018 Dec 13;16:353. doi: 10.1186/s12967-018-1735-9 (PMC6293533; doi:10.1186/s12967-018-1735-9)
Supplement: Supplementary file 13 — Additional file 13. RDA/CCA showed that GLU, HDL, CR significantly affected bacterial composition in phylum level between quadriplegia and paraplegic SCI groups. [file 12967_2018_1735_MOESM13_ESM.xls]

## Sheet: 物种主成分解释度表
	RDA1	RDA2	r2	p_values
BMI	-0.9847	0.1743	0.0843	0.153
ALT	0.9449	0.3274	0.0457	0.4
AST	0.9978	0.0657	0.016	0.712
GLU	0.2953	0.9554	0.1969	0.014
TG	-0.6375	0.7705	0.04	0.42
TCHO	0.9729	0.2313	0.1065	0.101
HDL	0.9998	-0.0221	0.2274	0.009
LDL	0.9836	-0.1801	0.0466	0.39
UREA	-0.414	-0.9103	0.0404	0.409
CR	-0.6564	-0.7544	0.2306	0.006
UA	-0.2085	-0.978	0.1082	0.118
AGE	-0.9449	0.3274	0.0738	0.215
COURSE	-0.9886	0.1503	0.0028	0.951
CRP	-0.7838	0.621	0.1078	0.106
NBD_score	0.821	-0.571	0.0545	0.319
Defecation_time	-0.2532	-0.9674	0.0071	0.851
