# Supplementary material for: Gut microbiota dysbiosis in male patients with chronic traumatic complete spinal cord injury
Source: J Transl Med. 2018 Dec 13;16:353. doi: 10.1186/s12967-018-1735-9 (PMC6293533; doi:10.1186/s12967-018-1735-9)
Supplement: Supplementary file 14 — Additional file 14. RDA/CCA showed that HD, CR significantly affected bacterial composition in genus level between quadriplegia and paraplegic SCI groups. [file 12967_2018_1735_MOESM14_ESM.xls]

## Sheet: 物种主成分解释度表
	RDA1	RDA2	r2	p_values
BMI	-0.8747	0.4846	0.0636	0.267
ALT	0.7482	-0.6635	0.0322	0.469
AST	0.6487	-0.7611	0.0002	0.994
GLU	0.5377	-0.8432	0.0877	0.126
TG	-0.8578	-0.514	0.101	0.132
TCHO	0.995	-0.0997	0.101	0.116
HDL	0.9528	0.3035	0.4675	0.001
LDL	0.9818	-0.1899	0.0366	0.478
UREA	-0.7821	-0.6231	0.0236	0.66
CR	-0.8629	0.5055	0.3209	0.001
UA	-0.8255	0.5644	0.1313	0.056
AGE	-0.9342	-0.3566	0.0787	0.229
COURSE	-0.8145	0.5802	0.0585	0.304
CRP	-0.7617	-0.648	0.0585	0.284
NBD_score	0.4332	0.9013	0.0732	0.237
Defecation_time	-0.991	0.1342	0.0186	0.681
