# Supplementary material for: Gut microbiota dysbiosis in male patients with chronic traumatic complete spinal cord injury
Source: J Transl Med. 2018 Dec 13;16:353. doi: 10.1186/s12967-018-1735-9 (PMC6293533; doi:10.1186/s12967-018-1735-9)
Supplement: Supplementary file 15 — Additional file 15. Correlation heatmap analysis chart of different environmental factors on the community composition of quadriplegia and paraplegic SCI groups in phylum level. [file 12967_2018_1735_MOESM15_ESM.xls]

## Sheet: 相关性矩阵
	BMI	ALT	AST	GLU	TG	TCHO	HDL	LDL	UREA	CR	UA	AGE	COURSE	CRP	NBD_score	Defecation_time
g__Bacteroides	0.093	-0.08	0.095	-0.137	0.354	-0.082	-0.684	-0.118	0.141	0.312	0.198	0.247	0.159	0.117	-0.135	0.159
g__Faecalibacterium	0.154	-0.131	-0.073	0.038	-0.181	-0.228	-0.055	-0.167	0.086	0.034	-0.058	-0.097	-0.017	-0.162	0.022	0.015
g__Blautia	-0.137	0.192	-0.016	0.088	0.062	0.223	0.161	0.17	0.191	-0.112	0.082	-0.026	-0.153	-0.201	0.043	-0.118
g__Megamonas	-0.078	-0.211	-0.053	-0.295	-0.145	0.007	0.24	0.08	-0.063	0.053	0.202	-0.145	0.007	-0.107	0.309	0.133
g__Bifidobacterium	0.135	-0.151	-0.074	0.212	0.208	0.078	0.027	0.112	-0.133	-0.253	-0.025	-0.03	0.166	0.171	-0.027	0.201
g__Phascolarctobacterium	0.038	0.008	-0.018	-0.132	0.229	0.175	-0.014	0.177	0.25	0.147	0.14	-0.059	0.071	-0.195	0.057	-0.145
g__Lachnoclostridium	0.082	0.156	0.305	0.127	0.181	-0.202	-0.329	-0.143	0.09	0.403	0.358	0.188	0.087	-0.067	-0.154	-0.056
g__Escherichia-Shigella	-0.003	0.142	0.22	0.137	0.212	0.089	-0.095	0.041	-0.234	-0.101	-0.017	0.286	-0.098	-0.117	0.072	-0.184
g__Roseburia	0.043	-0.06	-0.263	-0.07	-0.068	-0.074	0.045	-0.009	0.034	-0.053	0.073	-0.128	0.147	-0.341	0.055	0.107
g__Akkermansia	0.009	0.019	-0.055	-0.065	-0.246	0.068	0.111	0.108	-0.203	0.012	-0.138	0.123	-0.135	0.268	-0.048	-0.155
g__Alistipes	-0.041	0.143	0.115	0.072	-0.145	0.172	0.169	0.209	0.045	-0.244	-0.188	0.139	-0.375	-0.024	-0.183	-0.363
g__[Ruminococcus]_torques_group	0.024	0.144	0.03	0.079	0.291	-0.044	0.036	-0.036	-0.017	0.155	0.223	-0.128	-0.11	-0.381	0.092	-0.47
g__Parabacteroides	-0.035	-0.033	-0.002	-0.108	-0.05	0.005	-0.053	-0.104	0.064	0.147	-0.046	-0.037	-0.21	0.272	0.131	0.048
g__[Ruminococcus]_gnavus_group	0.108	-0.118	-0.017	-0.171	-0.035	-0.018	-0.261	-0.052	-0.029	0.259	0.191	0.189	-0.07	0.042	-0.167	-0.072
g__[Eubacterium]_rectale_group	-0.149	-0.074	-0.063	-0.017	-0.199	0.028	0.256	0.07	0.361	0.018	-0.053	-0.127	-0.119	-0.337	-0.093	-0.083
g__Megasphaera	-0.039	-0.027	0.022	0.136	0.119	0.116	-0.098	0.076	-0.013	0.007	0.16	0.027	0.327	0.229	-0.222	0.373
g__unclassified_f__Lachnospiraceae	-0.08	0.202	-0.045	-0.04	0.04	0.071	0.083	0.036	0.052	0.073	0.259	-0.065	-0.039	-0.229	0.005	0.102
g__Subdoligranulum	0.283	-0.029	-0.295	0.085	-0.015	0.035	0.118	0.169	-0.067	-0.175	-0.008	0.108	0.152	0.052	-0.02	-0.032
g__Prevotella_9	-0.116	0.07	0.048	-0.206	-0.201	0.226	0.32	0.302	0.11	-0.29	-0.132	-0.157	-0.121	-0.023	0.315	-0.025
g__Lactobacillus	0.098	0.131	0.19	0.29	0.24	0.324	-0.138	0.186	-0.267	-0.27	-0.062	0.357	0.043	0.431	-0.126	-0.028
