# Supplementary material for: Gut microbiota dysbiosis in male patients with chronic traumatic complete spinal cord injury
Source: J Transl Med. 2018 Dec 13;16:353. doi: 10.1186/s12967-018-1735-9 (PMC6293533; doi:10.1186/s12967-018-1735-9)
Supplement: Supplementary file 16 — Additional file 16. Correlation heatmap analysis chart of different environmental factors on the community composition of quadriplegia and paraplegic SCI groups in genus level. [file 12967_2018_1735_MOESM16_ESM.xls]

## Sheet: 相关性矩阵
	BMI	ALT	AST	GLU	TG	TCHO	HDL	LDL	UREA	CR	UA	AGE	COURSE	CRP	NBD_score	Defecation_time
p__Firmicutes	-0.195	0.172	0.084	-0.145	-0.027	0.07	0.419	0.126	0.121	-0.027	0.219	-0.285	-0.032	-0.491	0.225	0.047
p__Bacteroidetes	0.185	-0.215	-0.028	-0.298	0.05	-0.096	-0.486	-0.115	0.116	0.327	0.117	0.187	0.05	0.124	-0.059	0.203
p__Proteobacteria	-0.078	0.325	0.375	0.134	0.25	-0.004	-0.217	-0.015	-0.172	0.086	0.068	0.175	-0.005	-0.073	-0.067	-0.247
p__Actinobacteria	-0.094	-0.069	-0.001	0.252	0.194	0.222	0.222	0.26	-0.182	-0.486	-0.17	0.024	0.085	0.138	0.03	0.07
p__Verrucomicrobia	0.009	0.019	-0.055	-0.065	-0.246	0.068	0.111	0.108	-0.203	0.012	-0.138	0.123	-0.135	0.268	-0.048	-0.155
p__Fusobacteria	-0.195	0.228	0.222	-0.084	0.062	-0.128	-0.027	-0.228	0.025	0.203	0.26	-0.365	-0.233	-0.146	-0.145	-0.098
p__Tenericutes	-0.152	-0.054	-0.104	-0.056	0.027	-0.008	0.141	0.056	0.257	0.01	-0.058	-0.014	-0.121	-0.17	0.061	-0.171
p__Synergistetes	-0.053	-0.021	-0.071	0.152	-0.139	-0.263	0.226	-0.174	-0.026	0.013	-0.066	-0.085	-0.238	-0.028	-0.16	-0.212
p__Saccharibacteria	-0.249	0.261	0.283	-0.027	0.136	0.168	0.037	0.171	0.196	-0.025	0.078	-0.029	0.059	-0.108	-0.145	-0.114
p__Cyanobacteria	-0.097	0.139	0.261	0.135	0.068	0.046	-0.091	0.176	-0.019	-0.171	-0.218	0.09	-0.036	0.229	-0.051	0
p__unclassified_k__norank	-0.084	0.249	0.257	0.058	0.016	-0.018	0.124	0.034	0.313	0.076	-0.241	0.042	-0.212	0.098	-0.156	-0.119
